# Supplementary material for: A CFD and Experimental Investigation of the Influence of Flow Characteristics on Spherical Agglomeration
Source: Pharmaceutics. 2026 Feb 27;18(3):301. doi: 10.3390/pharmaceutics18030301 (PMC13029191; doi:10.3390/pharmaceutics18030301)
Supplement: Supplementary file 1 [file pharmaceutics-18-00301-s001.zip]

Archive with 18 entries (18 files):
- Figure S1.tiff
- Figure S10.tif
- Figure S11.tif
- Figure S12.tif
- Figure S13.tif
- Figure S14.tif
- Figure S15.tif
- Figure S16.tif
- Figure S2.tiff
- Figure S3.tiff
- Figure S4.tiff
- Figure S5.tif
- Figure S6.tif
- Figure S7.tif
- Figure S8.tif
- Figure S9.tif
- Table S1.pdf
- Table S2.pdf
